# Supplementary material for: Proactive Criminal Thinking and Restrictive Deterrence: A Pathway to Future Offending and Sanction Avoidance
Source: Int J Environ Res Public Health. 2022 Sep 15;19(18):11636. doi: 10.3390/ijerph191811636 (PMC9517385; doi:10.3390/ijerph191811636)
Supplement: Supplementary file 1 [file ijerph-19-11636-s001.zip › Table S1.xlsx]

## Sheet: Table S1
Table S1. The EFA of PCT.
Variable	P_mo	P_en	P_so	Complexity	Uniqueness
First attemp (12 items)
B1I	0.75			1.01	0.46
B1A	0.7			1.02	0.51
B1D		0.53		1.05	0.76
B1E		0.46		1.01	0.8
B1P		0.44		1.12	0.77
B1M		0.4		1.27	0.87
B1J		0.38		1.03	0.84
B1N		0.31		1.44	0.83
B1O		0.3		1.24	0.86
B1K			0.68	1.07	0.58
B1G			0.53	1.04	0.74
B1C			0.35	1.95	0.76
Second attemp (10 items)
B1I	0.75			1.01	0.46
B1A	0.68			1.01	0.51
B1D		0.55		1.02	0.72
B1E		0.44		1	0.8
B1P		0.42		1.15	0.78
B1J		0.36		1.1	0.85
B1M		0.35		1.21	0.89
B1K			0.65	1.06	0.6
B1G			0.53	1.03	0.73
B1C			0.37	1.79	0.77
