# Supplementary material for: Proactive Criminal Thinking and Restrictive Deterrence: A Pathway to Future Offending and Sanction Avoidance
Source: Int J Environ Res Public Health. 2022 Sep 15;19(18):11636. doi: 10.3390/ijerph191811636 (PMC9517385; doi:10.3390/ijerph191811636)
Supplement: Supplementary file 1 [file ijerph-19-11636-s001.zip › Table S2.xlsx]

## Sheet: Table S2
Table S2. Factor loading of items in CFA of structure model.
Item name in the RAND survey	Item name in current study	Estimate	Std.Err	z-value	P(>|z|)	Std.lv	Std.all
P_mo
B1A	pmo1	1				0.661	0.752
B1I	pmo2	0.83	0.139	5.964	0	0.549	0.708
P_en
B1D	pen1	1				0.458	0.508
B1E	pen2	0.854	0.115	7.434	0	0.391	0.451
B1P	pen3	0.966	0.139	6.972	0	0.443	0.513
B1J	pen4	0.715	0.114	6.283	0	0.328	0.398
P_so
B1K	pso1	1				0.396	0.558
B1G	pso2	1.16	0.173	6.713	0	0.46	0.566
B1C	pso3	0.988	0.275	3.592	0	0.392	0.453
PCT
	P_mo	1				0.424	0.424
	P_en	1.593	0.313	5.086	0	0.976	0.976
	P_so	0.468	0.149	3.139	0.002	0.331	0.331
PCB
B2C	pcb1	1				0.642	0.614
B2E	pcb2	1.099	0.099	11.052	0	0.705	0.703
B2G	pcb3	1.036	0.09	11.559	0	0.665	0.667
B2K	pcb4	1.308	0.094	13.931	0	0.839	0.801
B2A	pcb5	0.462	0.075	6.14	0	0.296	0.284
B2I	pcb6	0.799	0.086	9.239	0	0.513	0.421
B2O	pcb7	0.832	0.087	9.578	0	0.534	0.483
CS	CS
CK5A	cs1	1				1.049	0.857
CK5B	cs2	0.865	0.03	28.649	0	0.907	0.787
CK5E	cs3	0.98	0.025	38.575	0	1.027	0.849
CK5F	cs4	0.652	0.035	18.426	0	0.683	0.657
CK5G	cs5	0.638	0.034	18.664	0	0.669	0.63
CK5H	cs6	0.757	0.037	20.316	0	0.794	0.695
CK5I	cs7	0.517	0.031	16.629	0	0.542	0.649
CK5J	cs8	0.509	0.036	14.288	0	0.534	0.556
CK5K	cs9	0.499	0.035	14.067	0	0.524	0.563
CK5L	cs10	0.446	0.033	13.508	0	0.467	0.538
FO	FO
B9	fo	1				2.408	0.842
CSE	CSE
B8	cse	1				0.723	0.839
AA	AA
CK8	aa	1				0.417	0.836
