# Supplementary material for: Proactive Criminal Thinking and Restrictive Deterrence: A Pathway to Future Offending and Sanction Avoidance
Source: Int J Environ Res Public Health. 2022 Sep 15;19(18):11636. doi: 10.3390/ijerph191811636 (PMC9517385; doi:10.3390/ijerph191811636)
Supplement: Supplementary file 1 [file ijerph-19-11636-s001.zip › Table S3.xlsx]

## Sheet: Table S3
Table S3. Regression parameter of mediation and moderated mediation.
Mediation
Outcome variable = FO, full sample		Estimate	Std.Err	z-value	P(>|z|)	Std.lv	Std.all
PCT	~
PCB	(a)	0.149	0.041	3.648	0	0.342	0.342
Age		-0.002	0.002	-0.902	0.367	-0.007	-0.041
Education		-0.039	0.013	-2.98	0.003	-0.135	-0.16
Race		0.028	0.026	1.055	0.291	0.097	0.048
Marriage		-0.016	0.034	-0.463	0.644	-0.054	-0.021
Length of WP3		-0.04	0.016	-2.511	0.012	-0.141	-0.133
Drug dealer identity		0.069	0.03	2.283	0.022	0.241	0.121
No. of arrest for drug dealing		-0.029	0.015	-1.958	0.05	-0.1	-0.096
FO	~
PCB	(c)	0.108	0.228	0.474	0.635	0.03	0.03
PCT	(b)	3.916	0.767	5.106	0	0.466	0.466
Age		0.094	0.018	5.28	0	0.039	0.242
Education		-0.094	0.097	-0.967	0.334	-0.039	-0.046
Race		-0.204	0.209	-0.976	0.329	-0.085	-0.042
Marriage		0.156	0.276	0.565	0.572	0.065	0.025
Length of WP3		-0.379	0.12	-3.152	0.002	-0.158	-0.149
Drug dealer identity		0.052	0.218	0.238	0.812	0.022	0.011
No. of arrest for drug dealing		-0.034	0.118	-0.286	0.775	-0.014	-0.013
Outcome variable = AA, full sample
AA	~
PCB	(c)	0.116	0.034	3.448	0.001	0.185	0.185
CT	~
PCB	(a)	0.177	0.044	4.025	0	0.41	0.41
Age		-0.002	0.002	-0.762	0.446	-0.006	-0.038
Education		-0.037	0.013	-2.88	0.004	-0.132	-0.157
Race		0.036	0.03	1.194	0.232	0.126	0.063
Marriage		-0.007	0.039	-0.172	0.864	-0.024	-0.009
Length of WP3		-0.044	0.017	-2.514	0.012	-0.153	-0.145
Drug dealer identity		0.067	0.033	2.07	0.038	0.237	0.119
No. of arrest for drug dealing		-0.03	0.016	-1.919	0.055	-0.107	-0.102
CSE	~
PCT	(b)	1.269	0.305	4.157	0	0.513	0.513
Age		-0.014	0.005	-2.645	0.008	-0.02	-0.121
Education		0.101	0.029	3.505	0	0.144	0.172
Race		0.035	0.069	0.506	0.613	0.05	0.025
Marriage		0.045	0.082	0.549	0.583	0.064	0.025
Length of WP3		0.064	0.039	1.613	0.107	0.09	0.086
Drug dealer identity		0.118	0.071	1.675	0.094	0.169	0.084
No. of arrest for drug dealing		-0.035	0.038	-0.919	0.358	-0.05	-0.048
AA	~
CSE	(d)	0.197	0.035	5.609	0	0.335	0.335
Age		0.003	0.003	0.987	0.323	0.008	0.051
Education		0.029	0.016	1.861	0.063	0.071	0.084
Race		0.072	0.038	1.87	0.061	0.173	0.087
Marriage		0.037	0.05	0.733	0.463	0.089	0.034
Length of WP3		-0.027	0.02	-1.33	0.183	-0.065	-0.061
Drug dealer identity		0.05	0.039	1.279	0.201	0.121	0.06
No. of arrest for drug dealing		-0.023	0.022	-1.063	0.288	-0.056	-0.054
Moderated mediation
Outcome variable = FO, full sample
PCT	~
PCB	(a)	0.161	0.043	3.701	0	0.369	0.369
CS	(e)	0.061	0.018	3.394	0.001	0.218	0.218
PCB_CS	(mod)	0.017	0.008	2.216	0.027	0.177	0.177
Age		-0.003	0.002	-1.288	0.198	-0.01	-0.064
Education		-0.027	0.013	-2.09	0.037	-0.094	-0.112
Race		0.024	0.03	0.805	0.421	0.082	0.041
Marriage		0.01	0.039	0.248	0.804	0.034	0.013
Length of WP3		-0.053	0.018	-2.919	0.004	-0.185	-0.175
Drug dealer identity		0.083	0.034	2.464	0.014	0.286	0.143
No. of arrest for drug dealing		-0.035	0.016	-2.14	0.032	-0.122	-0.117
FO	~
PCB	(c)	0.027	0.258	0.103	0.918	0.007	0.007
PCT	(b)	4.651	1.075	4.329	0	0.557	0.557
Age		0.095	0.019	5.137	0	0.04	0.244
Education		-0.097	0.1	-0.973	0.33	-0.04	-0.048
Race		-0.25	0.215	-1.167	0.243	-0.104	-0.052
Marriage		0.107	0.287	0.372	0.71	0.044	0.017
Length of WP3		-0.315	0.125	-2.515	0.012	-0.131	-0.124
Drug dealer identity		-0.032	0.221	-0.143	0.887	-0.013	-0.007
No. of arrest for drug dealing		-0.005	0.124	-0.043	0.966	-0.002	-0.002
Outcome variable = AA, full sample
PCT	~
PCB	(a)	0.144	0.04	3.642	0	0.411	0.411
CS	(e)	0.065	0.018	3.541	0	0.287	0.287
PCB_CS	(mod)	0.018	0.007	2.536	0.011	0.235	0.235
Age		-0.003	0.002	-1.121	0.262	-0.011	-0.068
Education		-0.031	0.013	-2.384	0.017	-0.134	-0.159
Race		0.019	0.029	0.663	0.508	0.081	0.041
Marriage		0.006	0.038	0.165	0.869	0.027	0.01
Length of WP3		-0.059	0.019	-3.129	0.002	-0.253	-0.238
Drug dealer identity		0.082	0.033	2.496	0.013	0.353	0.177
No. of arrest for drug dealing		-0.036	0.017	-2.185	0.029	-0.155	-0.149
CSE	~
PCT	(b)	2.186	0.503	4.346	0	0.787	0.787
Age		-0.016	0.006	-2.846	0.004	-0.025	-0.156
Education		0.141	0.035	4.063	0	0.217	0.259
Race		0.013	0.079	0.16	0.873	0.019	0.01
Marriage		0.029	0.094	0.31	0.757	0.045	0.017
Length of WP3		0.149	0.043	3.475	0.001	0.23	0.217
Drug dealer identity		0.03	0.08	0.377	0.706	0.047	0.023
No. of arrest for drug dealing		0.008	0.043	0.181	0.857	0.012	0.011
AA	~
PCB	(c)	0.064	0.044	1.47	0.142	0.103	0.103
CSE	(d)	0.37	0.061	6.113	0	0.576	0.576
Age		0.008	0.004	2.12	0.034	0.02	0.123
Education		0.012	0.017	0.728	0.467	0.03	0.036
Race		0.053	0.041	1.298	0.194	0.128	0.064
Marriage		0.02	0.053	0.366	0.714	0.047	0.018
Length of WP3		-0.037	0.022	-1.653	0.098	-0.088	-0.083
Drug dealer identity		0.008	0.044	0.176	0.86	0.019	0.009
No. of arrest for drug dealing		-0.009	0.025	-0.359	0.719	-0.021	-0.021
